# Supplementary material for: Smartphone screening for neonatal jaundice via ambient-subtracted sclera chromaticity
Source: PLoS One. 2020 Mar 2;15(3):e0216970. doi: 10.1371/journal.pone.0216970 (PMC7051077; doi:10.1371/journal.pone.0216970)
Supplement: S1 Data — (XLSX) [file pone.0216970.s001.xlsx]

## Sheet: Sheet1
Study Number	TSB (µmol/L)	Gender	Postnatal Age (Days)	Gestational Age	Gestational Age	Ambient-subtracted sclera chromaticity	Ambient-subtracted sclera chromaticity
				Weeks and	Days	x chromaticity	y chromaticity
1	181	Male	17	40	0	0.349	0.386
2	186	Female	11	35	6	NaN	NaN
3	348	Male	5	40	2	NaN	NaN
4	300	Male	6	40	2	0.408	0.402
5	320	Male	5	37	3	0.391	0.392
6	346	Male	6	39	Not recorded	0.371	0.384
7	390	Male	3	40	Not recorded	NaN	NaN
8	301	Male	7	39	Not recorded	0.376	0.407
9	275	Male	15	41	Not recorded	0.378	0.4
10	240	Male	15	37	Not recorded	0.355	0.401
11	178	Male	46	38	Not recorded	0.351	0.366
12	149	Male	53	38	Not recorded	0.39	0.37
13	269	Female	5	38	2	NaN	NaN
14	Not recorded	Male	17	35	6	0.402	0.389
15	179	Female	14	37	Not recorded	0.392	0.403
16	240	Female	9	37	5	NaN	NaN
17	237	Male	24	35	6	NaN	NaN
18	98	Female	16	40	2	0.338	0.352
19	200	Male	43	37	5	0.351	0.378
20	70	Male	9	40	4	0.355	0.365
21	153	Female	9	39	4	0.344	0.344
22	29	Male	9	40	6	0.304	0.309
23	109	Female	43	39	3	0.334	0.343
24	45	Male	47	39	0	0.332	0.329
25	234	Female	5	36	4	NaN	NaN
26	170	Male	32	39	1	NaN	NaN
27	161	Female	21	37	0	0.345	0.367
28	165	Female	21	37	0	0.372	0.352
29	173	Male	8	38	2	0.355	0.36
30	200	Male	24	40	3	0.377	0.392
31	201	Male	11	38	2	0.346	0.356
32	250	Male	4	40	1	0.365	0.366
33	Not recorded	Female	26	39	4	0.32	0.346
34	98	Female	24	40	1	0.33	0.326
35	149	Male	15	38	6	0.364	0.356
36	215	Male	2	41	1	0.403	0.379
37	234	Female	3	37	1	NaN	NaN
38	183	Male	13	37	5	0.371	0.356
39	312	Male	5	40	5	0.349	0.375
40	198	Male	3	37	3	0.356	0.382
41	313	Female	6	38	5	0.358	0.374
42	160	Male	6	38	5	0.372	0.354
43	177	Male	15	38	0	NaN	NaN
44	177	Female	18	39	5	NaN	NaN
45	166	Male	19	37	2	0.381	0.369
46	210	Male	10	37	3	0.341	0.359
47	195	Male	8	37	0	0.372	0.353
48	236	Male	2	38	2	0.371	0.371
49	185	Male	18	38	5	NaN	NaN
50	186	Female	21	38	5	0.314	0.352
51	279	Male	5	39	5	0.393	0.385
